# Supplementary material for: National Assessment of Opportunities for Improvement in Preventable Trauma Deaths: A Mixed-Methods Study
Source: Healthcare (Basel). 2023 Aug 14;11(16):2291. doi: 10.3390/healthcare11162291 (PMC10454732; doi:10.3390/healthcare11162291)
Supplement: Supplementary file 1 [file healthcare-11-02291-s001.zip]

Archive with 1 entries (1 files):
- healthcare-2491616-supplementary.pdf
